# Supplementary material for: Multilocus Sequence Analysis for Leishmania braziliensis Outbreak Investigation
Source: PLoS Negl Trop Dis. 2014 Feb 13;8(2):e2695. doi: 10.1371/journal.pntd.0002695 (PMC3923721; doi:10.1371/journal.pntd.0002695)
Supplement: Supporting Information S2 — Strains by sequence type, with data on sex, clinical outcome, origin, and state of origin provided for Santa Catarina strains only. Doubled columns present alternative alleles for those sequences presenting ambiguous sites. (XLS) [file pntd.0002695.s002.xls]

## Sheet: for_tese
Sample Number	IOC/L	State	Clinical Form	6PGA1	6PGA2	Hsp70A1	Hsp70A2	MDHmtA1	MDHmtA2	ICDA1	ICDA2	MDHncA1	MDHncA2	MPIA1	MPIA2	Sequence Type	Clonal Complex	Population	Gênero	Evolução	Origem	Estado do Origem (Importados)	Cidade	Sex	Outcome	Origin	State of Origin (SC Imported Cases)
114	3452	SC	Cutaneous	2	2	3	3	3	4	3	3	3	3	1	1	12	CC1	2	F	Curado	Autóctone		Balneário Camboriú	F	Cured	Autochthonous
126	3422	SC	Cutaneous	2	2	3	3	3	4	3	3	2	3	1	1	12	CC1	2	M	Curado	Autóctone		Camboriú	M	Cured	Autochthonous
128	3451	SC	Cutaneous	2	2	3	3	3	4	3	3	2	3	1	1	12	CC1	2	F	Curado	Autóctone		Blumenau	F	Cured	Autochthonous
132	3419	SC	Cutaneous	2	2	3	3	3	4	3	3	2	3	1	1	12	CC1	2	M	Curado	Autóctone		Blumenau	M	Cured	Autochthonous
179		SC	Cutaneous	2	2	3	3	3	4	3	3	2	3	1	1	12	CC1	2	M	Curado	Autóctone		Blumenau	M	Cured	Autochthonous
180		SC	Cutaneous	2	2	3	3	3	4	3	3	2	3	1	1	12	CC1	2	F	Curado	Autóctone		Blumenau	F	Cured	Autochthonous
181	3416	SC	Cutaneous	2	2	3	3	3	4	3	3	2	3	1	1	12	CC1	2	M	Curado	Autóctone		Blumenau	M	Cured	Autochthonous
184	3417	SC	Cutaneous	2	2	3	3	3	4	3	3	2	3	1	1	12	CC1	2	F	Curado	Autóctone		Blumenau	F	Cured	Autochthonous
192		SC	Cutaneous	2	2	3	3	3	4	3	3	2	3	1	1	12	CC1	2	M	Curado	Autóctone		Blumenau	M	Cured	Autochthonous
358	3447	SC	Cutaneous	2	2	3	3	3	4	3	3	2	3	1	1	12	CC1	2	F	Curado	Autóctone		Itajaí	F	Cured	Autochthonous
430	3449	SC	Cutaneous	2	2	3	3	3	4	3	3	2	3	1	1	12	CC1	2	M	Curado	Autóctone		Luiz Alves	M	Cured	Autochthonous
548	3424	SC	Cutaneous	2	2	3	3	3	4	3	3	2	3	1	1	12	CC1	2	M	Curado	Autóctone		Blumenau	M	Cured	Autochthonous
589	3412	SC	Cutaneous	2	2	3	3	3	4	3	3	2	3	1	1	12	CC1	2	M	Curado	Autóctone		Florianópolis	M	Cured	Autochthonous
119	3540	SC	Cutaneous	2	2	3	3	3	4	3	3	2	3	2	2	13	CC1	2	M	Curado	Autóctone		Itapema	M	Cured	Autochthonous
153	3418	SC	Cutaneous	2	2	3	3	4	4	4	5	3	3	1	1	16	CC1	2	M	Curado	Importado	PA	Balneário Camboriú	M	Cured	Imported	PA
392	3439	SC	Cutaneous	2	2	3	3	3	4	31	31	2	3	1	1	20	CC1	2	F	Curado	Autóctone		Blumenau	F	Cured	Autochthonous
408	3437	SC	Cutaneous	2	2	3	3	3	32	3	3	2	3	1	1	22	CC1	2	M	Curado	Autóctone		Florianópolis	M	Cured	Autochthonous
552	3409	SC	Cutaneous	2	2	3	3	32	32	3	3	2	3	17	17	23	CC1	2	F	Curado	Autóctone		Blumenau	F	Cured	Autochthonous
588	3411	SC	Cutaneous	2	2	3	3	36	37	3	3	3	3	1	1	24	CC1	2	F	Curado	Autóctone		Florianópolis	F	Cured	Autochthonous
SEKU	3426	SC	Disseminated	2	2	3	3	40	41	32	32	3	49	1	1	25	Unique	1	M	Curado	Importado	MT	Águas de Chapecó	M	Relapse	Imported
145	3443	SC	Cutaneous	2	2	4	5	3	4	3	3	2	3	1	1	26	CC1	2	F	Recidiva	Autóctone		Balneário Camboriú	F	Relapse	Autochthonous
183		SC	Cutaneous	2	2	8	8	3	4	3	3	2	3	1	1	28	CC1	2	F	Curado	Autóctone		Blumenau	F	Cured	Autochthonous
185	3421	SC	Cutaneous	2	2	9	9	3	4	3	3	2	3	1	1	29	CC1	2	F	Curado	Autóctone		Blumenau	F	Cured	Autochthonous
605	3425	SC	Cutaneous	2	2	3	10	3	4	3	3	2	3	1	1	33	CC1	2	M	Curado	Importado	BA	Brusque	M	Cured	Imported	BA
249	3429	SC	Cutaneous	2	2	10	10	9	10	8	9	3	3	1	1	37	Unique	1	M	Curado	Importado	MT	Xaxim	M	Cured	Imported	MT
271	3430	SC	Cutaneous	2	2	14	14	3	4	3	3	2	3	1	1	41	CC1	2	M	Curado	Autóctone		Camboriú	M	Cured	Autochthonous
534	3427	SC	Cutaneous	2	2	31	31	3	4	5	5	3	45	1	1	51	Unique	1	M	Curado	Importado	MT	Videira	M	Cured	Imported	MT
585		SC	Cutaneous	2	2	33	33	3	4	3	3	2	3	1	1	53	CC1	2	M	Curado	Autóctone		Florianópolis	M	Cured	Autochthonous
594	3413	SC	Cutaneous	2	2	34	34	3	4	3	3	2	3	1	1	54	CC1	2	F	Curado	Autóctone		Florianópolis	F	Cured	Autochthonous
663	3428	SC	Cutaneous	2	2	35	35	3	4	3	3	2	3	1	1	55	CC1	2	F	Curado	Autóctone		Florianópolis	F	Cured	Autochthonous
684	3438	SC	Cutaneous	2	2	36	36	3	4	3	3	2	3	1	1	56	CC1	2	M	Curado	Autóctone		Florianópolis	M	Cured	Autochthonous
553	3410	SC	Cutaneous	6	6	3	3	3	4	5	5	19	35	1	1	60	Unique	1	M	Recidiva	Importado		Rio do Sul	M	Relapse	Imported	MT
78	3454	SC	Cutaneous	2	18	3	3	38	38	3	3	2	2	1	1	76	Unique	2	M	Curado	Importado	MT	Brusque	M	Cured	Imported	MT
023_08		Unknown	Unknown	1	2	1	1	1	2	1	2	1	1	1	1	6	Unique	1
2491	2491	AC	Cutaneous	1	1	10	10	11	11	10	10	3	3	1	1	4	Unique	1					Cabeceira do Rio Acre
2494	2494	AC	Cutaneous	2	6	12	12	12	12	3	3	21	22	1	1	62	Unique	1					Seringal Macapá
1734	1734	AM	Cutaneous	3	4	7	7	6	6	5	5	7	8	1	1	58	Unique	1					Manaus
2344	2344	AM	Cutaneous	5	5	3	3	7	7	3	3	13	14	1	1	59	Unique	1					Manaus
3011	3011	AM	Cutaneous	2	10	22	22	20	21	18	18	3	3	10	10	67	Unique	1					Manaus
2927	2927	BA	Cutaneous	1	1	3	3	18	18	16	16	2	3	1	1	1	Unique	1					Presidente Tancredo Neves
3126	3126	BA	Cutaneous	1	1	24	24	3	4	20	20	31	31	1	1	5	Unique	1
2468	2468	BA	Mucocutaneous	2	2	3	3	3	3	3	3	1	1	1	1	8	Unique	2					Presidente Tancred
2871	2871	BA	Cutaneous	2	2	3	3	16	17	3	3	25	26	1	1	21	Unique	1					Presidente Tancred
2480	2480	BA	Mucocutaneous	2	2	10	10	3	3	3	3	3	3	1	1	32	CC1	3					Presidente Tancred
2469	2469	BA	Cutaneous	2	2	10	10	3	4	3	3	15	16	1	1	34	CC1	3					Presidente Tancred
2475	2475	BA	Cutaneous	2	2	10	10	3	4	3	3	17	18	1	1	35	CC1	3					Presidente Tancred
2463	2463	BA	Cutaneous	2	2	10	10	8	8	3	3	2	3	1	5	36	Unique	3					Presidente Tancred
2847	2847	BA	Cutaneous	2	2	10	10	15	15	3	3	3	3	4	4	38	CC2	3					Presidente Tancred
2841	2841	BA	Cutaneous	2	2	16	16	3	3	3	3	4	4	4	4	42	Unique	3					Presidente Tancred
2853	2853	BA	Mucocutaneous	2	2	17	17	15	15	13	13	3	24	1	1	43	Unique	3					Aquiraz
2854	2854	BA	Cutaneous	2	2	18	18	15	15	3	3	3	3	4	4	44	CC2	3					Presidente Tancred
2891	2891	BA	Cutaneous	2	2	19	19	3	4	14	14	27	27	1	1	45	Unique	1					Presidente Tancred
3086	3086	BA	Disseminated	2	2	23	23	22	22	3	3	31	32	1	1	46	Unique	1					Presidente Tancredo Neves
3089	3089	BA	Cutaneous	11	11	3	3	23	24	3	3	33	34	4	4	68	Unique	1					Presidente Tancred
3090	3090	BA	Mucocutaneous	12	12	3	3	3	3	3	3	4	35	1	4	69	Unique	1					Presidente Tancred
918	918	CE	Unknown	1	6	3	3	39	39	7	7	47	48	18	18	61	Unique	1					Viana
3028	3028	ES	Cutaneous	1	1	3	3	20	21	19	19	30	30	4	4	2	Unique	1					Cuiabá
3142	3142	MT	Unknown	2	2	3	3	3	4	4	4	13	14	1	1	15	Unique	2					Belém
3143	3143	MT	Unknown	2	2	10	10	25	26	21	21	31	36	11	11	39	Unique	1					Cuiabá
3163	3163	MT	Unknown	13	13	10	10	27	28	8	8	31	31	12	12	70	Unique	1					Cuiabá
3356	3356	PA	Cutaneous	2	16	28	28	31	32	5	5	40	41	1	1	4	Unique	1					Mojuí dos Campos
3308	3308	PA	Cutaneous	2	2	10	10	1	1	3	3	2	2	15	15	31	CC3	3
3314	3314	PA	Cutaneous	2	2	27	27	3	4	28	28	27	39	1	1	49	Unique	1					Santarém
3359	3359	PA	Cutaneous	2	2	29	29	33	34	8	29	42	43	1	1	50	Unique	1					Santarém
566	566	PA	Cutaneous	2	2	32	32	35	35	7	7	46	46	18	18	52	Unique	1					Santarém
3313	3313	PA	Cutaneous	1	16	10	10	31	32	27	27	32	32	1	1	73	Unique	1					Prainha
2139	2139	PB	Cutaneous	2	2	3	3	3	3	6	6	9	9	1	1	9	Unique	1					Paudalho
077_11		PE	Cutaneous	2	2	2	2	1	2	3	3	2	2	1	1	7	Unique	3
2510	2510	PE	Cutaneous	2	2	3	3	4	4	3	3	2	2	1	1	11	CC1	2					Moreno
2287	2287	PE	Cutaneous	2	2	3	3	4	4	3	3	11	11	1	1	14	CC1	2					Amaraji
2148	2148	PE	Mucocutaneous	2	2	3	3	4	4	7	7	2	3	1	1	17	CC1	2
2427	2427	PE	Cutaneous	2	2	10	10	1	1	3	3	2	2	1	1	30	CC3	3					Amaraji
2291	2291	PE	Mucocutaneous	2	2	11	11	1	1	3	3	12	12	1	1	40	Unique	3					Recife
3232	3232	PE	Cutaneous	2	2	25	25	3	4	3	3	37	37	1	1	47	Unique	3
2951	2951	PE	Cutaneous	9	9	20	20	19	19	17	17	2	2	1	1	65	Unique	1					Paudalho
2953	2953	PE	Cutaneous	9	9	21	21	3	4	17	17	29	29	1	1	66	Unique	1					Moreno
3229	3229	PE	Cutaneous	14	14	3	3	3	3	22	22	2	2	13	13	71	Unique	1					Amaraji
3230	3230	PE	Cutaneous	15	15	3	3	4	4	23	23	2	2	1	1	72	Unique	2					Amaraji
2152	2152	RJ	Cutaneous	1	1	3	10	3	4	5	5	10	10	4	4	3	Unique	1					Rio de Janeiro
2823	2823	RJ	Cutaneous	2	2	3	3	3	3	11	11	1	4	7	7	10	Unique	1					Teresópolis
2918	2918	RJ	Cutaneous	2	2	3	3	3	4	15	15	28	28	1	1	18	Unique	1					Niterói
849	849	RJ	Mucocutaneous	2	2	37	37	2	2	3	3	2	3	1	1	57	Unique	3
2538	2538	RJ	Cutaneous	6	6	13	13	13	13	3	7	3	3	6	6	63	Unique	1					Mesquita
3303	3303	RO	Cutaneous	2	2	3	3	3	4	26	26	32	32	14	14	19	Unique	1					Vilhena
1731	1731	RO	Unknown	2	2	6	6	5	5	3	3	6	6	3	3	27	Unique	1					Porto Velho
3280	3280	RO	Cutaneous	2	2	26	26	29	30	24	25	3	3	1	1	48	Unique	1					Porto Velho
